# Supplementary material for: Exploring the associations between the perception of water scarcity and support for alternative potable water sources
Source: PLoS One. 2023 Mar 17;18(3):e0283245. doi: 10.1371/journal.pone.0283245 (PMC10022764; doi:10.1371/journal.pone.0283245)
Supplement: S1 Data — (XLSX) [file pone.0283245.s003.xlsx]

## Sheet: Logistical regression
ID	Progress	Age	Gender	Education Level	Employment Status	Worried about your community's future access to drinking water	Noticed climate change	Support for alternative water sources	Support for desalination	Support for recycled water
ID0001	100	26 - 60	Male	Higher	Employed	Yes	Have Noticed	Yes	Yes	No
ID0002	100	26 - 60	Male	Primary and secondary	Employed	No	Haven't Noticed	No	Yes	No
ID0003	100	26 - 60	Female	Higher	Not employed Retired/studying/others	Yes	Have Noticed	Yes	Yes	No
ID0004	100	26 - 60	Male	Higher	Employed	No	Have Noticed	Yes	Yes	No
ID0005	100	26 - 60	Female	Higher	Employed	Yes	Have Noticed	Yes	Yes	No
ID0006	100	26 - 60	Female	Higher	Employed	No	Haven't Noticed	Yes	Yes	Yes
ID0007	100	26 - 60	Male	Higher	Employed	Yes	Haven't Noticed	Yes	No	No
ID0008	100	26 - 60	Female	Primary and secondary	Employed	No	Have Noticed	Yes	No	Yes
ID0009	100	26 - 60	Male	Higher	Employed	Yes	Haven't Noticed	Yes	Yes	No
ID0010	100	26 - 60	Male	Higher	Employed	No	Haven't Noticed	Yes	Yes	No
ID0011	100	26 - 60	Female	Primary and secondary	Not employed Retired/studying/others	No	Have Noticed	Yes	Yes	No
ID0012	100	26 - 60	Female	Higher	Employed	No	Have Noticed	Yes	Yes	Yes
ID0013	100	26 - 60	Female	Professional	Not employed Retired/studying/others	No	Haven't Noticed	No	No	No
ID0014	100	26 - 60	Female	Professional	Employed	Yes	Have Noticed	Yes	Yes	Yes
ID0015	100	26 - 60	Female	Higher	Employed	No	Have Noticed	Yes	Yes	Yes
ID0016	100	26 - 60	Female	Higher	Employed	Yes	Have Noticed	Yes	No	No
ID0017	100	26 - 60	Female	Primary and secondary	Employed	Yes	Have Noticed	Yes	Yes	No
ID0018	100	26 - 60	Female	Primary and secondary	Employed	Yes	Have Noticed	Yes	Yes	Yes
ID0019	100	26 - 60	Male	Primary and secondary	Not employed Retired/studying/others	Yes	Haven't Noticed	Yes	No	No
ID0020	100	26 - 60	Female	Primary and secondary	Employed	No	Haven't Noticed	No	Yes	No
ID0021	100	60 +	Male	Higher	Employed	Yes	Have Noticed	Yes	No	Yes
ID0022	100	26 - 60	Female	Higher	Employed	No	Have Noticed	Yes	No	No
ID0023	100	26 - 60	Male	Primary and secondary	Not employed Retired/studying/others	Yes	Have Noticed	Yes	No	No
ID0024	100	26 - 60	Male	Primary and secondary	Employed	Yes	Haven't Noticed	Yes	No	Yes
ID0025	100	18 - 25	Female	Higher	Not employed Retired/studying/others	No	Haven't Noticed	Yes	Yes	No
ID0026	100	60 +	Male	Higher	Employed	Yes	Have Noticed	Yes	No	No
ID0027	100	26 - 60	Female	Higher	Employed	No	Haven't Noticed	Yes	Yes	No
ID0028	100	26 - 60	Female	Higher	Employed	No	Haven't Noticed	Yes	Yes	Yes
ID0029	100	60 +	Female	Higher	Not employed Retired/studying/others	No	Have Noticed	Yes	Yes	No
ID0030	100	26 - 60	Male	Higher	Not employed Retired/studying/others	Yes	Have Noticed	Yes	Yes	Yes
ID0031	100	18 - 25	Male	Higher	Not employed Retired/studying/others	No	Haven't Noticed	No	No	No
ID0032	100	60 +	Female	Higher	Not employed Retired/studying/others	Yes	Have Noticed	Yes	Yes	Yes
ID0033	100	26 - 60	Female	Higher	Employed	Yes	Haven't Noticed	Yes	Yes	No
ID0034	100	26 - 60	Female	Higher	Employed	Yes	Have Noticed	Yes	Yes	No
ID0035	100	26 - 60	Female	Professional	Employed	No	Haven't Noticed	No	No	No
ID0036	100	26 - 60	Male	Higher	Not employed Retired/studying/others	Yes	Haven't Noticed	Yes	Yes	Yes
ID0037	100	60 +	Female	Higher	Not employed Retired/studying/others	Yes	Have Noticed	Yes	Yes	No
ID0038	100	26 - 60	Male	Higher	Not employed Retired/studying/others	No	Have Noticed	Yes	No	Yes
ID0039	100	26 - 60	Female	Higher	Employed	No	Have Noticed	Yes	No	No
ID0040	100	60 +	Male	Higher	Employed	Yes	Have Noticed	Yes	Yes	Yes
ID0041	100	26 - 60	Male	Higher	Not employed Retired/studying/others	No	Have Noticed	Yes	Yes	No
ID0042	100	60 +	Male	Higher	Not employed Retired/studying/others	Yes	Have Noticed	Yes	Yes	Yes
ID0043	100	60 +	Male	Higher	Not employed Retired/studying/others	No	Have Noticed	Yes	Yes	No
ID0044	100	60 +	Female	Higher	Not employed Retired/studying/others	Yes	Have Noticed	Yes	Yes	Yes
ID0045	100	26 - 60	Male	Higher	Employed	No	Have Noticed	Yes	Yes	Yes
ID0046	100	60 +	Male	Higher	Not employed Retired/studying/others	Yes	Haven't Noticed	Yes	Yes	No
ID0047	100	26 - 60	Female	Higher	Not employed Retired/studying/others	Yes	Have Noticed	Yes	No	No
ID0048	100	60 +	Female	Higher	Not employed Retired/studying/others	Yes	Have Noticed	Yes	Yes	No
ID0049	100	60 +	Female	Higher	Not employed Retired/studying/others	No	Have Noticed	Yes	Yes	Yes
ID0050	100	60 +	Female	Higher	Not employed Retired/studying/others	Yes	Have Noticed	Yes	Yes	No
ID0051	100	60 +	Female	Higher	Employed	Yes	Have Noticed	Yes	Yes	No
ID0052	100	60 +	Male	Primary and secondary	Not employed Retired/studying/others	No	Haven't Noticed	Yes	Yes	No
ID0053	100	26 - 60	Female	Higher	Employed	No	Have Noticed	No	Yes	No
ID0054	100	26 - 60	Female	Higher	Employed	Yes	Have Noticed	Yes	Yes	No
ID0055	100	60 +	Male	Professional	Not employed Retired/studying/others	Yes	Have Noticed	Yes	Yes	No
ID0056	100	60 +	Female	Higher	Employed	Yes	Have Noticed	Yes	Yes	No
ID0057	100	60 +	Female	Higher	Employed	Yes	Have Noticed	Yes	Yes	Yes
ID0058	100	26 - 60	Female	Higher	Employed	Yes	Haven't Noticed	Yes	Yes	No
ID0059	100	26 - 60	Female	Professional	Not employed Retired/studying/others	No	Have Noticed	Yes	Yes	Yes
ID0060	100	60 +	Male	Higher	Not employed Retired/studying/others	Yes	Have Noticed	Yes	Yes	No
ID0061	100	60 +	Male	Higher	Not employed Retired/studying/others	Yes	Have Noticed	Yes	Yes	Yes
ID0062	100	60 +	Male	Higher	Not employed Retired/studying/others	Yes	Have Noticed	Yes	Yes	Yes
ID0063	100	60 +	Male	Primary and secondary	Not employed Retired/studying/others	Yes	Have Noticed	Yes	Yes	Yes
ID0064	100	60 +	Female	Higher	Not employed Retired/studying/others	No	Have Noticed	Yes	Yes	Yes
ID0065	100	26 - 60	Female	Higher	Not employed Retired/studying/others	No	Have Noticed	Yes	Yes	No
ID0066	100	60 +	Male	Higher	Employed	No	Have Noticed	No	Yes	Yes
ID0067	100	60 +	Male	Higher	Not employed Retired/studying/others	No	Have Noticed	Yes	No	Yes
ID0068	100	60 +	Male	Higher	Employed	Yes	Have Noticed	Yes	Yes	Yes
ID0069	100	60 +	Male	Higher	Not employed Retired/studying/others	Yes	Have Noticed	Yes	No	No
ID0070	100	60 +	Female	Higher	Not employed Retired/studying/others	No	Have Noticed	Yes	Yes	No
ID0071	100	60 +	Female	Higher	Not employed Retired/studying/others	Yes	Have Noticed	No	Yes	No
ID0072	100	60 +	Male	Higher	Employed	Yes	Have Noticed	Yes	Yes	Yes
ID0073	100	26 - 60	Male	Higher	Not employed Retired/studying/others	Yes	Have Noticed	Yes	Yes	Yes
ID0074	100	60 +	Female	Higher	Not employed Retired/studying/others	Yes	Haven't Noticed	Yes	Yes	Yes
ID0075	100	60 +	Female	Higher	Not employed Retired/studying/others	No	Have Noticed	Yes	Yes	No
ID0076	100	60 +	Male	Primary and secondary	Not employed Retired/studying/others	No	Haven't Noticed	Yes	No	No
ID0077	100	60 +	Male	Primary and secondary	Employed	No	Have Noticed	Yes	Yes	Yes
ID0078	100	60 +	Female	Higher	Not employed Retired/studying/others	Yes	Have Noticed	Yes	Yes	Yes
ID0079	100	60 +	Female	Higher	Not employed Retired/studying/others	Yes	Have Noticed	Yes	Yes	Yes
ID0080	100	60 +	Female	Higher	Not employed Retired/studying/others	Yes	Have Noticed	Yes	Yes	Yes
ID0081	100	60 +	Male	Higher	Not employed Retired/studying/others	Yes	Have Noticed	Yes	Yes	Yes
ID0082	100	60 +	Male	Higher	Not employed Retired/studying/others	Yes	Haven't Noticed	Yes	Yes	Yes
ID0083	100	60 +	Male	Higher	Not employed Retired/studying/others	Yes	Have Noticed	Yes	Yes	Yes
ID0084	100	26 - 60	Female	Higher	Employed	Yes	Have Noticed	No	No	No
ID0085	100	26 - 60	Female	Higher	Not employed Retired/studying/others	Yes	Have Noticed	Yes	No	No
ID0086	100	60 +	Male	Higher	Employed	Yes	Have Noticed	Yes	No	Yes
ID0087	100	26 - 60	Male	Professional	Employed	No	Haven't Noticed	Yes	Yes	No
ID0088	100	26 - 60	Male	Primary and secondary	Employed	Yes	Have Noticed	Yes	Yes	Yes
ID0089	100	60 +	Female	Higher	Not employed Retired/studying/others	Yes	Have Noticed	Yes	Yes	Yes
ID0090	100	26 - 60	Male	Higher	Employed	No	Haven't Noticed	Yes	Yes	No
ID0091	100	26 - 60	Female	Higher	Employed	No	Have Noticed	No	Yes	No
ID0092	100	18 - 25	Female	Professional	Not employed Retired/studying/others	Yes	Have Noticed	Yes	Yes	No
ID0093	100	60 +	Male	Primary and secondary	Not employed Retired/studying/others	No	Haven't Noticed	No	Yes	No
ID0094	100	26 - 60	Male	Higher	Employed	No	Have Noticed	No	No	No
ID0095	100	26 - 60	Female	Professional	Not employed Retired/studying/others	Yes	Haven't Noticed	Yes	No	No
ID0096	100	26 - 60	Female	Higher	Employed	Yes	Have Noticed	Yes	No	Yes
ID0097	100	26 - 60	Female	Higher	Employed	Yes	Have Noticed	No	Yes	No
ID0098	100	60 +	Male	Higher	Not employed Retired/studying/others	No	Haven't Noticed	Yes	Yes	Yes
ID0099	100	60 +	Male	Professional	Not employed Retired/studying/others	Yes	Have Noticed	Yes	Yes	Yes
ID0100	100	60 +	Female	Higher	Not employed Retired/studying/others	Yes	Haven't Noticed	Yes	No	Yes
ID0101	100	60 +	Male	Professional	Employed	Yes	Have Noticed	Yes	Yes	No
ID0102	100	26 - 60	Male	Higher	Employed	Yes	Have Noticed	Yes	Yes	No
ID0103	100	26 - 60	Female	Higher	Employed	Yes	Have Noticed	Yes	Yes	Yes
ID0104	100	26 - 60	Female	Higher	Employed	Yes	Have Noticed	Yes	Yes	No
ID0105	100	60 +	Female	Higher	Not employed Retired/studying/others	Yes	Haven't Noticed	Yes	No	No
ID0106	100	60 +	Female	Higher	Not employed Retired/studying/others	Yes	Have Noticed	Yes	Yes	Yes
ID0107	100	60 +	Female	Higher	Not employed Retired/studying/others	No	Haven't Noticed	Yes	Yes	Yes
ID0108	100	60 +	Female	Higher	Not employed Retired/studying/others	No	Have Noticed	Yes	Yes	No
ID0109	100	26 - 60	Female	Higher	Employed	Yes	Have Noticed	Yes	No	No
ID0110	100	60 +	Male	Higher	Not employed Retired/studying/others	Yes	Have Noticed	Yes	No	Yes
ID0111	100	60 +	Female	Professional	Not employed Retired/studying/others	Yes	Have Noticed	Yes	No	No
ID0112	100	26 - 60	Female	Higher	Not employed Retired/studying/others	Yes	Have Noticed	Yes	No	No
ID0113	100	26 - 60	Female	Higher	Not employed Retired/studying/others	No	Have Noticed	Yes	Yes	Yes
ID0114	100	60 +	Male	Higher	Employed	No	Have Noticed	Yes	No	No
ID0115	100	60 +	Female	Higher	Not employed Retired/studying/others	Yes	Have Noticed	Yes	Yes	Yes
ID0116	100	60 +	Female	Higher	Employed	No	Have Noticed	Yes	Yes	Yes
ID0117	100	26 - 60	Male	Higher	Employed	Yes	Have Noticed	Yes	Yes	No
ID0118	100	26 - 60	Female	Higher	Employed	Yes	Have Noticed	Yes	Yes	Yes
ID0119	100	26 - 60	Female	Higher	Employed	Yes	Have Noticed	No	No	No
ID0120	100	26 - 60	Female	Professional	Not employed Retired/studying/others	Yes	Haven't Noticed	Yes	Yes	No
ID0121	100	60 +	Female	Higher	Not employed Retired/studying/others	Yes	Have Noticed	No	Yes	No
ID0122	100	60 +	Female	Higher	Not employed Retired/studying/others	Yes	Have Noticed	Yes	Yes	Yes
ID0123	100	26 - 60	Male	Higher	Employed	Yes	Have Noticed	Yes	Yes	No
ID0124	100	26 - 60	Female	Higher	Employed	Yes	Have Noticed	Yes	No	No
ID0125	100	60 +	Male	Higher	Not employed Retired/studying/others	Yes	Have Noticed	Yes	No	Yes
ID0126	100	26 - 60	Female	Higher	Employed	No	Haven't Noticed	Yes	Yes	Yes
ID0127	100	26 - 60	Male	Higher	Employed	No	Have Noticed	Yes	Yes	Yes
ID0128	100	26 - 60	Female	Higher	Employed	Yes	Have Noticed	Yes	No	Yes
ID0129	100	60 +	Male	Higher	Employed	No	Have Noticed	Yes	Yes	No
ID0130	100	26 - 60	Female	Higher	Employed	Yes	Have Noticed	Yes	No	Yes
ID0131	100	26 - 60	Female	Higher	Employed	No	Have Noticed	Yes	No	Yes
ID0132	100	26 - 60	Female	Higher	Employed	No	Have Noticed	Yes	No	No
ID0133	100	60 +	Female	Higher	Not employed Retired/studying/others	Yes	Have Noticed	Yes	No	Yes
ID0134	100	60 +	Male	Higher	Not employed Retired/studying/others	Yes	Have Noticed	Yes	No	No
ID0135	100	60 +	Female	Higher	Employed	No	Have Noticed	Yes	Yes	Yes
ID0136	100	26 - 60	Female	Primary and secondary	Employed	Yes	Have Noticed	Yes	Yes	Yes
ID0137	100	26 - 60	Female	Higher	Employed	Yes	Haven't Noticed	Yes	No	No
ID0138	100	60 +	Female	Higher	Not employed Retired/studying/others	No	Haven't Noticed	No	No	No
ID0139	100	60 +	Male	Professional	Employed	No	Have Noticed	No	Yes	Yes
ID0140	100	60 +	Female	Higher	Not employed Retired/studying/others	No	Have Noticed	Yes	Yes	No
ID0141	100	60 +	Female	Higher	Not employed Retired/studying/others	Yes	Have Noticed	Yes	No	No
ID0142	100	60 +	Female	Primary and secondary	Not employed Retired/studying/others	Yes	Have Noticed	Yes	Yes	Yes
ID0143	100	60 +	Male	Higher	Not employed Retired/studying/others	Yes	Have Noticed	Yes	Yes	No
ID0144	100	60 +	Male	Higher	Not employed Retired/studying/others	Yes	Haven't Noticed	No	Yes	No
ID0145	100	60 +	Female	Higher	Not employed Retired/studying/others	Yes	Have Noticed	Yes	Yes	Yes
ID0146	100	60 +	Female	Primary and secondary	Not employed Retired/studying/others	No	Haven't Noticed	Yes	Yes	No
ID0147	100	60 +	Male	Higher	Employed	Yes	Have Noticed	Yes	Yes	Yes
ID0148	100	26 - 60	Female	Higher	Employed	No	Have Noticed	Yes	No	No
ID0149	100	60 +	Female	Higher	Not employed Retired/studying/others	Yes	Have Noticed	No	No	Yes
ID0150	100	26 - 60	Female	Higher	Not employed Retired/studying/others	Yes	Have Noticed	Yes	No	No
ID0151	100	26 - 60	Female	Higher	Employed	No	Haven't Noticed	Yes	Yes	Yes
ID0152	100	18 - 25	Female	Primary and secondary	Not employed Retired/studying/others	Yes	Haven't Noticed	Yes	No	No
ID0153	100	18 - 25	Female	Professional	Not employed Retired/studying/others	Yes	Haven't Noticed	Yes	Yes	No
ID0154	100	26 - 60	Female	Higher	Employed	Yes	Have Noticed	Yes	Yes	No
ID0155	100	26 - 60	Male	Higher	Employed	Yes	Have Noticed	Yes	No	Yes
ID0156	100	60 +	Male	Higher	Not employed Retired/studying/others	Yes	Have Noticed	Yes	No	Yes
ID0157	100	26 - 60	Female	Higher	Employed	Yes	Have Noticed	Yes	No	No
ID0158	100	60 +	Female	Higher	Not employed Retired/studying/others	Yes	Have Noticed	Yes	Yes	Yes
ID0159	100	18 - 25	Male	Higher	Employed	Yes	Have Noticed	No	Yes	No
ID0160	100	26 - 60	Male	Higher	Employed	Yes	Haven't Noticed	Yes	No	No
ID0161	100	26 - 60	Female	Higher	Employed	Yes	Have Noticed	Yes	No	Yes
ID0162	100	26 - 60	Female	Higher	Employed	Yes	Haven't Noticed	No	Yes	Yes
ID0163	100	18 - 25	Female	Primary and secondary	Employed	Yes	Have Noticed	Yes	Yes	No
ID0164	100	60 +	Male	Higher	Not employed Retired/studying/others	No	Have Noticed	Yes	Yes	No
ID0165	100	26 - 60	Female	Professional	Employed	No	Have Noticed	Yes	No	No
ID0166	100	26 - 60	Female	Higher	Employed	No	Have Noticed	Yes	No	No
ID0167	100	60 +	Female	Primary and secondary	Employed	Yes	Have Noticed	Yes	Yes	Yes
ID0168	100	26 - 60	Female	Higher	Employed	Yes	Have Noticed	Yes	Yes	No
ID0169	100	26 - 60	Female	Higher	Employed	Yes	Have Noticed	Yes	Yes	No
ID0170	100	18 - 25	Female	Higher	Employed	No	Have Noticed	Yes	Yes	No
ID0171	100	18 - 25	Female	Primary and secondary	Employed	Yes	Have Noticed	Yes	Yes	Yes
ID0172	100	26 - 60	Female	Higher	Not employed Retired/studying/others	No	Have Noticed	Yes	No	No
ID0173	100	60 +	Female	Higher	Not employed Retired/studying/others	Yes	Have Noticed	Yes	Yes	Yes
ID0174	100	18 - 25	Male	Primary and secondary	Employed	No	Haven't Noticed	Yes	Yes	No
ID0175	100	18 - 25	Male	Professional	Not employed Retired/studying/others	No	Haven't Noticed	Yes	Yes	Yes
ID0176	100	26 - 60	Female	Higher	Employed	No	Have Noticed	Yes	No	No
ID0177	100	60 +	Female	Higher	Not employed Retired/studying/others	Yes	Have Noticed	Yes	Yes	Yes
ID0178	100	26 - 60	Female	Professional	Employed	Yes	Have Noticed	Yes	Yes	Yes
ID0179	100	18 - 25	Male	Higher	Employed	Yes	Have Noticed	No	Yes	No
ID0180	100	26 - 60	Female	Higher	Not employed Retired/studying/others	Yes	Haven't Noticed	Yes	Yes	No
ID0181	100	18 - 25	Female	Professional	Not employed Retired/studying/others	No	Have Noticed	Yes	No	Yes
ID0182	100	26 - 60	Female	Professional	Employed	Yes	Have Noticed	No	No	No
ID0183	100	26 - 60	Female	Higher	Employed	Yes	Haven't Noticed	Yes	Yes	Yes
ID0184	100	26 - 60	Female	Primary and secondary	Employed	Yes	Have Noticed	Yes	Yes	Yes
ID0185	100	26 - 60	Male	Higher	Employed	Yes	Have Noticed	Yes	No	Yes
ID0186	100	60 +	Male	Higher	Not employed Retired/studying/others	Yes	Have Noticed	Yes	Yes	Yes
ID0187	100	60 +	Female	Higher	Not employed Retired/studying/others	No	Have Noticed	Yes	Yes	No
ID0188	100	26 - 60	Male	Higher	Not employed Retired/studying/others	Yes	Have Noticed	Yes	Yes	Yes
ID0189	100	18 - 25	Male	Primary and secondary	Not employed Retired/studying/others	No	Have Noticed	Yes	No	No
ID0190	100	26 - 60	Female	Higher	Not employed Retired/studying/others	Yes	Have Noticed	Yes	No	Yes
ID0191	100	26 - 60	Female	Professional	Not employed Retired/studying/others	No	Haven't Noticed	Yes	No	No
ID0192	100	60 +	Male	Higher	Employed	Yes	Have Noticed	No	Yes	Yes
ID0193	100	26 - 60	Female	Higher	Employed	Yes	Have Noticed	Yes	Yes	No
ID0194	100	60 +	Male	Professional	Employed	Yes	Have Noticed	No	No	No
ID0195	100	26 - 60	Female	Higher	Employed	Yes	Have Noticed	Yes	No	Yes
ID0196	100	60 +	Male	Professional	Employed	Yes	Have Noticed	Yes	Yes	Yes
ID0197	100	18 - 25	Male	Professional	Employed	Yes	Have Noticed	Yes	Yes	No
ID0198	100	60 +	Male	Higher	Not employed Retired/studying/others	Yes	Have Noticed	Yes	No	Yes
ID0199	100	18 - 25	Male	Higher	Not employed Retired/studying/others	Yes	Have Noticed	Yes	Yes	Yes
ID0200	100	26 - 60	Male	Higher	Not employed Retired/studying/others	Yes	Have Noticed	No	Yes	Yes
ID0201	100	26 - 60	Female	Higher	Employed	Yes	Have Noticed	Yes	No	No
ID0202	100	26 - 60	Male	Higher	Employed	Yes	Have Noticed	Yes	Yes	No
ID0203	100	26 - 60	Female	Higher	Employed	Yes	Haven't Noticed	Yes	Yes	No
ID0204	100	18 - 25	Male	Primary and secondary	Not employed Retired/studying/others	No	Haven't Noticed	Yes	Yes	No
ID0205	100	26 - 60	Female	Higher	Not employed Retired/studying/others	Yes	Have Noticed	Yes	Yes	No
ID0206	100	18 - 25	Female	Primary and secondary	Not employed Retired/studying/others	Yes	Haven't Noticed	Yes	Yes	No
ID0207	100	26 - 60	Male	Higher	Not employed Retired/studying/others	Yes	Haven't Noticed	Yes	Yes	Yes
ID0208	100	18 - 25	Male	Professional	Employed	No	Haven't Noticed	No	Yes	Yes
ID0209	100	60 +	Female	Higher	Not employed Retired/studying/others	Yes	Have Noticed	No	No	No
ID0210	100	26 - 60	Female	Higher	Employed	No	Haven't Noticed	Yes	Yes	Yes
ID0211	100	26 - 60	Female	Higher	Employed	Yes	Have Noticed	Yes	No	Yes
ID0212	100	26 - 60	Female	Professional	Employed	No	Have Noticed	Yes	Yes	No
ID0213	100	26 - 60	Female	Higher	Employed	Yes	Have Noticed	Yes	Yes	No
ID0214	100	26 - 60	Female	Professional	Employed	Yes	Haven't Noticed	Yes	No	No
ID0215	100	26 - 60	Male	Higher	Employed	Yes	Have Noticed	Yes	Yes	Yes
ID0216	100	18 - 25	Female	Professional	Employed	Yes	Have Noticed	Yes	Yes	Yes
ID0217	100	26 - 60	Female	Higher	Employed	Yes	Have Noticed	Yes	Yes	No
ID0218	100	26 - 60	Female	Professional	Not employed Retired/studying/others	Yes	Have Noticed	Yes	No	Yes
ID0219	100	26 - 60	Female	Higher	Not employed Retired/studying/others	Yes	Have Noticed	Yes	Yes	Yes
ID0220	100	60 +	Female	Professional	Employed	Yes	Have Noticed	Yes	Yes	No
ID0221	100	26 - 60	Male	Primary and secondary	Employed	Yes	Have Noticed	Yes	Yes	Yes
ID0222	100	60 +	Female	Higher	Employed	Yes	Have Noticed	Yes	Yes	Yes
ID0223	100	60 +	Female	Primary and secondary	Not employed Retired/studying/others	Yes	Have Noticed	Yes	No	Yes
ID0224	100	18 - 25	Female	Higher	Employed	Yes	Have Noticed	Yes	No	No
ID0225	100	18 - 25	Female	Primary and secondary	Not employed Retired/studying/others	Yes	Have Noticed	Yes	No	No
ID0226	100	18 - 25	Male	Primary and secondary	Not employed Retired/studying/others	No	Haven't Noticed	Yes	No	No
ID0227	100	60 +	Female	Higher	Not employed Retired/studying/others	Yes	Have Noticed	Yes	Yes	No
ID0228	100	18 - 25	Female	Higher	Employed	Yes	Have Noticed	Yes	Yes	No
ID0229	100	18 - 25	Male	Professional	Employed	Yes	Have Noticed	Yes	Yes	Yes
ID0230	100	26 - 60	Female	Higher	Employed	Yes	Haven't Noticed	No	No	No
ID0231	100	18 - 25	Female	Professional	Not employed Retired/studying/others	Yes	Have Noticed	Yes	Yes	Yes
ID0232	100	18 - 25	Female	Primary and secondary	Not employed Retired/studying/others	Yes	Have Noticed	Yes	Yes	No
ID0233	100	18 - 25	Female	Primary and secondary	Not employed Retired/studying/others	No	Haven't Noticed	Yes	Yes	No
ID0234	100	26 - 60	Male	Professional	Not employed Retired/studying/others	Yes	Have Noticed	Yes	Yes	Yes
ID0235	100	18 - 25	Female	Professional	Employed	No	Haven't Noticed	No	Yes	Yes
ID0236	100	26 - 60	Female	Higher	Employed	Yes	Have Noticed	Yes	Yes	No
ID0237	100	18 - 25	Male	Higher	Employed	Yes	Have Noticed	Yes	Yes	Yes
ID0238	100	60 +	Female	Primary and secondary	Not employed Retired/studying/others	No	Have Noticed	No	Yes	No
ID0239	100	26 - 60	Male	Higher	Employed	No	Haven't Noticed	Yes	Yes	No
ID0240	100	18 - 25	Female	Higher	Not employed Retired/studying/others	No	Haven't Noticed	Yes	Yes	No
ID0241	100	26 - 60	Female	Higher	Employed	No	Have Noticed	Yes	Yes	Yes
ID0242	100	26 - 60	Female	Professional	Employed	No	Haven't Noticed	Yes	No	No
ID0243	100	26 - 60	Female	Higher	Employed	Yes	Have Noticed	Yes	Yes	Yes
ID0244	100	26 - 60	Male	Higher	Employed	No	Haven't Noticed	Yes	Yes	No
ID0245	100	26 - 60	Male	Higher	Employed	Yes	Have Noticed	Yes	No	No
ID0246	100	26 - 60	Female	Higher	Employed	Yes	Have Noticed	Yes	Yes	No
ID0247	100	26 - 60	Female	Higher	Employed	Yes	Have Noticed	Yes	Yes	No
ID0248	100	26 - 60	Female	Higher	Employed	Yes	Have Noticed	Yes	Yes	No
ID0249	100	60 +	Female	Higher	Not employed Retired/studying/others	Yes	Have Noticed	Yes	Yes	No
ID0250	100	18 - 25	Male	Professional	Not employed Retired/studying/others	Yes	Have Noticed	Yes	Yes	Yes
ID0251	100	18 - 25	Male	Primary and secondary	Employed	No	Have Noticed	Yes	No	No
ID0252	100	18 - 25	Female	Primary and secondary	Not employed Retired/studying/others	Yes	Have Noticed	Yes	Yes	No
ID0253	100	18 - 25	Male	Primary and secondary	Not employed Retired/studying/others	Yes	Haven't Noticed	Yes	No	Yes
ID0254	100	26 - 60	Female	Higher	Employed	Yes	Haven't Noticed	Yes	No	Yes
ID0255	100	18 - 25	Female	Higher	Employed	No	Have Noticed	Yes	Yes	No
ID0256	100	60 +	Male	Higher	Not employed Retired/studying/others	Yes	Haven't Noticed	No	No	No
ID0257	100	26 - 60	Female	Professional	Not employed Retired/studying/others	Yes	Have Noticed	Yes	Yes	Yes
ID0258	100	26 - 60	Female	Higher	Employed	Yes	Have Noticed	Yes	No	No
ID0259	100	26 - 60	Female	Higher	Employed	No	Have Noticed	No	No	No
ID0260	100	60 +	Male	Primary and secondary	Not employed Retired/studying/others	No	Haven't Noticed	Yes	Yes	No
ID0261	100	26 - 60	Male	Higher	Employed	No	Haven't Noticed	Yes	Yes	No
ID0262	100	60 +	Female	Higher	Not employed Retired/studying/others	No	Haven't Noticed	No	Yes	Yes
ID0263	100	26 - 60	Female	Higher	Employed	Yes	Have Noticed	Yes	No	Yes
ID0264	100	26 - 60	Male	Higher	Employed	Yes	Have Noticed	Yes	Yes	Yes
ID0265	100	18 - 25	Female	Primary and secondary	Employed	Yes	Have Noticed	Yes	No	No
ID0266	100	60 +	Male	Higher	Employed	Yes	Have Noticed	Yes	No	Yes
ID0267	100	26 - 60	Female	Higher	Employed	Yes	Have Noticed	No	Yes	No
ID0268	100	26 - 60	Female	Higher	Employed	No	Haven't Noticed	No	Yes	No
ID0269	100	26 - 60	Female	Professional	Not employed Retired/studying/others	Yes	Haven't Noticed	Yes	Yes	No
ID0270	100	60 +	Male	Primary and secondary	Employed	Yes	Have Noticed	No	Yes	No
ID0271	100	60 +	Male	Higher	Not employed Retired/studying/others	Yes	Have Noticed	Yes	Yes	Yes
ID0272	100	18 - 25	Male	Higher	Employed	No	Haven't Noticed	Yes	Yes	No
ID0273	100	26 - 60	Female	Professional	Employed	No	Have Noticed	Yes	Yes	No
ID0274	100	60 +	Female	Higher	Not employed Retired/studying/others	Yes	Have Noticed	Yes	Yes	No
ID0275	100	26 - 60	Male	Higher	Employed	Yes	Have Noticed	Yes	Yes	Yes
ID0276	100	26 - 60	Female	Higher	Employed	Yes	Have Noticed	Yes	Yes	No
ID0277	100	18 - 25	Female	Professional	Not employed Retired/studying/others	Yes	Haven't Noticed	Yes	Yes	No
ID0278	100	60 +	Female	Higher	Not employed Retired/studying/others	Yes	Have Noticed	Yes	Yes	Yes
ID0279	100	26 - 60	Female	Higher	Not employed Retired/studying/others	Yes	Have Noticed	Yes	Yes	Yes
ID0280	100	26 - 60	Male	Professional	Employed	Yes	Haven't Noticed	Yes	Yes	Yes
ID0281	100	18 - 25	Female	Higher	Employed	Yes	Haven't Noticed	Yes	No	No
ID0282	100	18 - 25	Female	Higher	Employed	Yes	Haven't Noticed	No	Yes	No
ID0283	100	18 - 25	Female	Professional	Not employed Retired/studying/others	No	Have Noticed	Yes	No	No
ID0284	100	18 - 25	Male	Primary and secondary	Not employed Retired/studying/others	No	Haven't Noticed	Yes	Yes	No
ID0285	100	26 - 60	Female	Professional	Employed	No	Haven't Noticed	Yes	Yes	No
ID0286	100	26 - 60	Female	Professional	Employed	No	Have Noticed	Yes	Yes	Yes
ID0287	100	18 - 25	Male	Primary and secondary	Employed	No	Have Noticed	Yes	Yes	No
ID0288	100	26 - 60	Female	Higher	Employed	Yes	Have Noticed	Yes	Yes	No
ID0289	100	18 - 25	Female	Higher	Not employed Retired/studying/others	Yes	Have Noticed	Yes	Yes	Yes
ID0290	100	26 - 60	Male	Higher	Employed	Yes	Haven't Noticed	Yes	Yes	Yes
ID0291	100	26 - 60	Female	Higher	Employed	No	Have Noticed	Yes	Yes	No
ID0292	100	60 +	Female	Primary and secondary	Not employed Retired/studying/others	No	Haven't Noticed	Yes	Yes	No
ID0293	100	26 - 60	Male	Professional	Employed	No	Haven't Noticed	Yes	No	Yes
ID0294	100	26 - 60	Female	Higher	Not employed Retired/studying/others	No	Haven't Noticed	Yes	Yes	No
ID0295	100	26 - 60	Female	Higher	Employed	No	Have Noticed	Yes	No	No
ID0296	100	26 - 60	Male	Higher	Employed	Yes	Have Noticed	Yes	No	No
ID0297	100	26 - 60	Female	Primary and secondary	Not employed Retired/studying/others	Yes	Have Noticed	Yes	No	No
ID0298	100	60 +	Male	Higher	Not employed Retired/studying/others	Yes	Have Noticed	Yes	Yes	Yes
ID0299	100	18 - 25	Male	Primary and secondary	Employed	No	Have Noticed	No	Yes	No
ID0300	100	18 - 25	Female	Professional	Not employed Retired/studying/others	Yes	Have Noticed	Yes	No	Yes
ID0301	100	26 - 60	Male	Higher	Employed	Yes	Have Noticed	Yes	No	Yes
ID0302	100	26 - 60	Female	Primary and secondary	Not employed Retired/studying/others	Yes	Have Noticed	Yes	Yes	Yes
ID0303	100	60 +	Female	Higher	Employed	Yes	Have Noticed	Yes	Yes	No
ID0304	100	26 - 60	Female	Higher	Not employed Retired/studying/others	No	Have Noticed	Yes	Yes	No
ID0305	100	26 - 60	Female	Primary and secondary	Not employed Retired/studying/others	Yes	Have Noticed	Yes	Yes	Yes
ID0306	100	60 +	Female	Higher	Employed	Yes	Haven't Noticed	No	Yes	No
ID0307	100	60 +	Male	Higher	Not employed Retired/studying/others	Yes	Have Noticed	Yes	Yes	No
ID0308	100	18 - 25	Male	Higher	Employed	No	Haven't Noticed	Yes	Yes	No
ID0309	100	60 +	Female	Higher	Not employed Retired/studying/others	No	Have Noticed	No	No	No
ID0310	100	18 - 25	Male	Primary and secondary	Not employed Retired/studying/others	Yes	Have Noticed	Yes	Yes	Yes
ID0311	100	26 - 60	Female	Higher	Employed	Yes	Haven't Noticed	No	No	No
ID0312	100	60 +	Male	Professional	Not employed Retired/studying/others	No	Haven't Noticed	No	No	No
ID0313	100	26 - 60	Female	Higher	Employed	Yes	Haven't Noticed	Yes	Yes	Yes
ID0314	100	26 - 60	Male	Higher	Employed	No	Have Noticed	Yes	Yes	Yes
ID0315	100	18 - 25	Male	Higher	Not employed Retired/studying/others	Yes	Haven't Noticed	Yes	No	Yes
ID0316	100	26 - 60	Male	Higher	Employed	Yes	Have Noticed	Yes	Yes	No
ID0317	100	26 - 60	Male	Higher	Employed	Yes	Have Noticed	Yes	Yes	Yes
ID0318	100	26 - 60	Female	Professional	Employed	Yes	Have Noticed	Yes	Yes	No
ID0319	100	60 +	Female	Professional	Not employed Retired/studying/others	Yes	Have Noticed	Yes	Yes	Yes
ID0320	100	26 - 60	Male	Primary and secondary	Employed	No	Haven't Noticed	Yes	Yes	No
ID0321	100	60 +	Female	Primary and secondary	Employed	Yes	Haven't Noticed	Yes	Yes	No
ID0322	100	26 - 60	Male	Professional	Employed	Yes	Haven't Noticed	Yes	No	No
ID0323	100	26 - 60	Female	Higher	Employed	No	Haven't Noticed	Yes	Yes	No
ID0324	100	18 - 25	Female	Primary and secondary	Not employed Retired/studying/others	No	Have Noticed	Yes	Yes	No
ID0325	100	60 +	Male	Primary and secondary	Employed	No	Have Noticed	No	Yes	No
ID0326	100	60 +	Female	Higher	Not employed Retired/studying/others	Yes	Have Noticed	Yes	Yes	Yes
ID0327	100	26 - 60	Male	Professional	Employed	No	Haven't Noticed	Yes	Yes	No
ID0328	100	26 - 60	Female	Higher	Employed	Yes	Have Noticed	Yes	No	Yes
ID0329	100	60 +	Female	Higher	Not employed Retired/studying/others	Yes	Have Noticed	Yes	No	Yes
ID0330	100	26 - 60	Female	Higher	Employed	Yes	Have Noticed	Yes	Yes	Yes
ID0331	100	26 - 60	Female	Higher	Employed	Yes	Have Noticed	Yes	Yes	No
ID0332	100	26 - 60	Female	Higher	Not employed Retired/studying/others	No	Haven't Noticed	No	Yes	No
ID0333	100	18 - 25	Female	Primary and secondary	Not employed Retired/studying/others	Yes	Haven't Noticed	Yes	Yes	Yes
ID0334	100	60 +	Female	Higher	Not employed Retired/studying/others	Yes	Have Noticed	Yes	Yes	Yes
ID0335	100	26 - 60	Male	Higher	Employed	No	Have Noticed	Yes	Yes	No
ID0336	100	60 +	Female	Higher	Not employed Retired/studying/others	Yes	Have Noticed	Yes	Yes	Yes
ID0337	100	26 - 60	Male	Higher	Employed	Yes	Haven't Noticed	No	No	No
ID0338	100	18 - 25	Female	Professional	Not employed Retired/studying/others	No	Have Noticed	Yes	Yes	No
ID0339	100	26 - 60	Male	Higher	Employed	Yes	Haven't Noticed	Yes	Yes	Yes
ID0340	100	26 - 60	Female	Higher	Not employed Retired/studying/others	No	Have Noticed	Yes	Yes	Yes
ID0341	100	26 - 60	Female	Primary and secondary	Not employed Retired/studying/others	Yes	Haven't Noticed	No	No	No
ID0342	100	26 - 60	Male	Professional	Employed	Yes	Have Noticed	Yes	Yes	Yes
ID0343	100	26 - 60	Female	Higher	Employed	Yes	Have Noticed	Yes	Yes	No
ID0344	100	26 - 60	Female	Higher	Employed	No	Have Noticed	Yes	No	No
ID0345	100	60 +	Female	Higher	Employed	Yes	Have Noticed	Yes	Yes	Yes
ID0346	100	26 - 60	Female	Higher	Employed	Yes	Have Noticed	Yes	Yes	No
ID0347	100	26 - 60	Male	Professional	Employed	Yes	Have Noticed	Yes	Yes	Yes
ID0348	100	26 - 60	Male	Professional	Employed	Yes	Have Noticed	Yes	Yes	No
ID0349	100	26 - 60	Female	Higher	Employed	Yes	Haven't Noticed	No	Yes	No
ID0350	100	26 - 60	Male	Higher	Employed	Yes	Haven't Noticed	Yes	Yes	No
ID0351	100	26 - 60	Female	Professional	Not employed Retired/studying/others	No	Have Noticed	Yes	Yes	No
ID0352	100	26 - 60	Female	Higher	Employed	No	Have Noticed	Yes	Yes	No
ID0353	100	26 - 60	Female	Professional	Employed	Yes	Have Noticed	Yes	No	No
ID0354	100	26 - 60	Female	Higher	Employed	No	Have Noticed	Yes	Yes	No
ID0355	100	26 - 60	Female	Higher	Employed	Yes	Haven't Noticed	Yes	Yes	Yes
ID0356	100	26 - 60	Male	Professional	Employed	No	Have Noticed	Yes	Yes	Yes
ID0357	100	26 - 60	Female	Higher	Employed	No	Haven't Noticed	Yes	No	No
ID0358	100	26 - 60	Male	Primary and secondary	Employed	No	Haven't Noticed	Yes	No	No
ID0359	100	26 - 60	Female	Professional	Employed	Yes	Have Noticed	No	No	No
ID0360	100	26 - 60	Female	Higher	Employed	No	Haven't Noticed	Yes	No	No
ID0361	100	26 - 60	Female	Higher	Not employed Retired/studying/others	No	Haven't Noticed	Yes	Yes	No
ID0362	100	26 - 60	Female	Higher	Not employed Retired/studying/others	Yes	Have Noticed	Yes	No	No
ID0363	100	26 - 60	Male	Higher	Employed	Yes	Have Noticed	Yes	Yes	Yes
ID0364	100	26 - 60	Male	Professional	Employed	No	Haven't Noticed	Yes	Yes	Yes
ID0365	100	26 - 60	Female	Higher	Not employed Retired/studying/others	Yes	Have Noticed	Yes	Yes	Yes
ID0366	100	26 - 60	Male	Higher	Employed	No	Haven't Noticed	Yes	Yes	Yes
ID0367	100	26 - 60	Male	Higher	Not employed Retired/studying/others	Yes	Haven't Noticed	Yes	Yes	Yes
ID0368	100	26 - 60	Female	Higher	Employed	No	Have Noticed	Yes	Yes	Yes
ID0369	100	18 - 25	Female	Higher	Not employed Retired/studying/others	Yes	Haven't Noticed	Yes	No	No
ID0370	100	26 - 60	Female	Higher	Employed	No	Have Noticed	Yes	Yes	No
ID0371	100	18 - 25	Female	Primary and secondary	Employed	Yes	Have Noticed	Yes	Yes	No
ID0372	100	26 - 60	Male	Professional	Employed	Yes	Have Noticed	Yes	Yes	No
ID0373	100	26 - 60	Female	Higher	Employed	No	Haven't Noticed	Yes	Yes	No
ID0374	100	26 - 60	Female	Higher	Employed	No	Haven't Noticed	Yes	Yes	No
ID0375	100	60 +	Female	Higher	Not employed Retired/studying/others	Yes	Have Noticed	Yes	Yes	Yes
ID0376	100	18 - 25	Female	Higher	Employed	No	Haven't Noticed	Yes	Yes	Yes
ID0377	100	26 - 60	Male	Higher	Employed	Yes	Have Noticed	Yes	Yes	No
ID0378	100	26 - 60	Male	Higher	Employed	Yes	Have Noticed	Yes	No	No
ID0379	100	26 - 60	Female	Higher	Employed	No	Have Noticed	Yes	Yes	No
ID0380	100	26 - 60	Male	Higher	Employed	No	Haven't Noticed	No	No	Yes
ID0381	100	26 - 60	Female	Higher	Employed	No	Have Noticed	Yes	No	No
ID0382	100	26 - 60	Female	Higher	Not employed Retired/studying/others	Yes	Haven't Noticed	Yes	Yes	No
ID0383	100	26 - 60	Female	Higher	Employed	Yes	Have Noticed	No	No	Yes
ID0384	100	26 - 60	Female	Higher	Employed	Yes	Have Noticed	Yes	No	Yes
ID0385	100	26 - 60	Male	Higher	Not employed Retired/studying/others	Yes	Haven't Noticed	Yes	No	Yes
ID0386	100	26 - 60	Male	Professional	Employed	Yes	Have Noticed	Yes	Yes	No
ID0387	100	26 - 60	Male	Higher	Employed	Yes	Haven't Noticed	Yes	No	Yes
ID0388	100	26 - 60	Male	Higher	Employed	No	Have Noticed	Yes	Yes	Yes
ID0389	100	26 - 60	Female	Primary and secondary	Not employed Retired/studying/others	Yes	Haven't Noticed	Yes	Yes	Yes
ID0390	100	18 - 25	Female	Higher	Not employed Retired/studying/others	Yes	Have Noticed	Yes	Yes	No
ID0391	100	18 - 25	Male	Primary and secondary	Not employed Retired/studying/others	Yes	Have Noticed	Yes	Yes	Yes
ID0392	100	26 - 60	Male	Higher	Employed	Yes	Haven't Noticed	No	No	No
ID0393	100	26 - 60	Male	Higher	Employed	Yes	Have Noticed	Yes	Yes	Yes
ID0394	100	18 - 25	Female	Higher	Employed	No	Haven't Noticed	Yes	Yes	Yes
ID0395	100	26 - 60	Female	Higher	Employed	Yes	Have Noticed	Yes	Yes	No
ID0396	100	60 +	Female	Higher	Not employed Retired/studying/others	Yes	Have Noticed	Yes	No	No
ID0397	100	26 - 60	Female	Higher	Employed	Yes	Haven't Noticed	No	No	No
ID0398	100	26 - 60	Female	Higher	Employed	No	Have Noticed	Yes	No	Yes
ID0399	100	26 - 60	Female	Professional	Not employed Retired/studying/others	Yes	Have Noticed	Yes	No	No
ID0400	100	26 - 60	Female	Higher	Employed	No	Haven't Noticed	Yes	Yes	No
ID0401	100	26 - 60	Female	Higher	Not employed Retired/studying/others	No	Have Noticed	Yes	Yes	No
ID0402	100	26 - 60	Male	Higher	Employed	Yes	Have Noticed	Yes	No	Yes
ID0403	100	18 - 25	Female	Primary and secondary	Employed	Yes	Have Noticed	Yes	Yes	No
ID0404	100	18 - 25	Male	Professional	Not employed Retired/studying/others	No	Have Noticed	Yes	Yes	Yes
ID0405	100	18 - 25	Female	Higher	Employed	Yes	Have Noticed	Yes	No	No
ID0406	100	18 - 25	Male	Primary and secondary	Not employed Retired/studying/others	No	Haven't Noticed	Yes	Yes	No
ID0407	100	18 - 25	Male	Professional	Not employed Retired/studying/others	Yes	Have Noticed	Yes	Yes	Yes
ID0408	100	26 - 60	Male	Professional	Employed	Yes	Have Noticed	Yes	No	Yes
ID0409	100	26 - 60	Male	Higher	Employed	Yes	Have Noticed	Yes	Yes	Yes
ID0410	100	26 - 60	Male	Higher	Employed	Yes	Have Noticed	Yes	Yes	Yes
ID0411	100	26 - 60	Male	Higher	Employed	No	Haven't Noticed	Yes	Yes	Yes
ID0412	100	18 - 25	Male	Primary and secondary	Not employed Retired/studying/others	No	Have Noticed	Yes	No	No
ID0413	100	18 - 25	Female	Primary and secondary	Not employed Retired/studying/others	No	Have Noticed	No	Yes	No
ID0414	100	18 - 25	Female	Professional	Employed	Yes	Have Noticed	Yes	Yes	Yes
ID0415	100	18 - 25	Male	Primary and secondary	Not employed Retired/studying/others	Yes	Have Noticed	Yes	No	No
ID0416	100	26 - 60	Male	Higher	Employed	No	Haven't Noticed	Yes	Yes	No
ID0417	100	26 - 60	Male	Higher	Employed	Yes	Haven't Noticed	Yes	No	No
ID0418	100	26 - 60	Female	Higher	Employed	Yes	Have Noticed	Yes	No	No
ID0419	100	18 - 25	Female	Primary and secondary	Not employed Retired/studying/others	No	Haven't Noticed	Yes	Yes	Yes
ID0420	100	26 - 60	Female	Higher	Not employed Retired/studying/others	Yes	Have Noticed	Yes	Yes	Yes
ID0421	100	26 - 60	Male	Higher	Not employed Retired/studying/others	Yes	Have Noticed	Yes	Yes	No
ID0422	100	26 - 60	Male	Higher	Not employed Retired/studying/others	Yes	Haven't Noticed	No	Yes	No
ID0423	100	26 - 60	Male	Professional	Employed	No	Haven't Noticed	Yes	Yes	Yes
ID0424	100	18 - 25	Male	Professional	Not employed Retired/studying/others	No	Haven't Noticed	Yes	Yes	No
ID0425	100	18 - 25	Female	Higher	Employed	No	Have Noticed	Yes	No	No
ID0426	100	26 - 60	Female	Higher	Not employed Retired/studying/others	Yes	Have Noticed	Yes	Yes	No
ID0427	100	26 - 60	Female	Higher	Not employed Retired/studying/others	Yes	Haven't Noticed	No	Yes	No
ID0428	100	26 - 60	Female	Higher	Employed	Yes	Have Noticed	Yes	No	Yes
ID0429	100	60 +	Female	Higher	Not employed Retired/studying/others	Yes	Have Noticed	Yes	No	Yes
ID0430	100	18 - 25	Male	Higher	Not employed Retired/studying/others	No	Have Noticed	Yes	No	Yes
ID0431	100	18 - 25	Male	Primary and secondary	Not employed Retired/studying/others	No	Haven't Noticed	Yes	Yes	No
ID0432	100	26 - 60	Male	Primary and secondary	Not employed Retired/studying/others	No	Haven't Noticed	No	No	No
ID0433	100	18 - 25	Male	Primary and secondary	Not employed Retired/studying/others	Yes	Have Noticed	Yes	Yes	No
ID0434	100	18 - 25	Male	Primary and secondary	Not employed Retired/studying/others	No	Have Noticed	Yes	Yes	No
ID0435	100	18 - 25	Male	Primary and secondary	Not employed Retired/studying/others	Yes	Have Noticed	Yes	Yes	Yes
ID0436	100	18 - 25	Female	Professional	Employed	No	Have Noticed	Yes	Yes	No
ID0437	100	18 - 25	Male	Higher	Employed	No	Haven't Noticed	Yes	Yes	Yes
ID0438	100	18 - 25	Male	Higher	Not employed Retired/studying/others	Yes	Haven't Noticed	Yes	Yes	No
ID0439	100	26 - 60	Female	Higher	Employed	Yes	Have Noticed	Yes	No	Yes
ID0440	100	18 - 25	Female	Higher	Not employed Retired/studying/others	Yes	Have Noticed	Yes	Yes	Yes
ID0441	100	18 - 25	Male	Higher	Not employed Retired/studying/others	Yes	Have Noticed	Yes	Yes	Yes
ID0442	100	18 - 25	Female	Professional	Not employed Retired/studying/others	Yes	Have Noticed	Yes	Yes	Yes
ID0443	100	18 - 25	Male	Higher	Employed	No	Haven't Noticed	No	No	No
ID0444	100	18 - 25	Female	Primary and secondary	Not employed Retired/studying/others	No	Have Noticed	Yes	Yes	No
ID0445	100	26 - 60	Female	Higher	Employed	No	Haven't Noticed	Yes	Yes	No
ID0446	100	26 - 60	Female	Higher	Employed	Yes	Have Noticed	No	No	No
ID0447	100	18 - 25	Female	Higher	Not employed Retired/studying/others	Yes	Have Noticed	Yes	Yes	No
ID0448	100	18 - 25	Female	Higher	Not employed Retired/studying/others	Yes	Have Noticed	No	Yes	No
ID0449	100	26 - 60	Female	Higher	Employed	No	Have Noticed	Yes	No	No
ID0450	100	26 - 60	Male	Higher	Employed	No	Haven't Noticed	Yes	Yes	Yes
ID0451	100	26 - 60	Male	Higher	Employed	No	Have Noticed	Yes	No	Yes
ID0452	100	26 - 60	Male	Higher	Employed	No	Haven't Noticed	Yes	Yes	No
ID0453	100	18 - 25	Female	Primary and secondary	Not employed Retired/studying/others	No	Have Noticed	Yes	Yes	No
ID0454	100	18 - 25	Female	Primary and secondary	Not employed Retired/studying/others	Yes	Have Noticed	Yes	No	No
ID0455	100	26 - 60	Female	Higher	Employed	Yes	Have Noticed	Yes	Yes	Yes
ID0456	100	60 +	Female	Higher	Not employed Retired/studying/others	No	Haven't Noticed	Yes	Yes	No
ID0457	100	18 - 25	Female	Higher	Not employed Retired/studying/others	Yes	Haven't Noticed	Yes	Yes	No
ID0458	100	60 +	Female	Higher	Employed	Yes	Have Noticed	Yes	Yes	Yes
ID0459	100	18 - 25	Male	Primary and secondary	Employed	No	Haven't Noticed	Yes	Yes	No
ID0460	100	26 - 60	Female	Higher	Employed	No	Haven't Noticed	Yes	Yes	No
ID0461	100	26 - 60	Male	Higher	Employed	Yes	Haven't Noticed	Yes	No	No
ID0462	100	26 - 60	Male	Higher	Employed	Yes	Haven't Noticed	Yes	Yes	Yes
ID0463	100	26 - 60	Male	Higher	Employed	No	Haven't Noticed	No	No	No
ID0464	100	26 - 60	Female	Primary and secondary	Employed	No	Haven't Noticed	No	Yes	No
ID0465	100	26 - 60	Female	Higher	Employed	No	Haven't Noticed	Yes	Yes	No
ID0466	100	26 - 60	Female	Higher	Not employed Retired/studying/others	Yes	Have Noticed	Yes	No	Yes
ID0467	100	26 - 60	Female	Higher	Not employed Retired/studying/others	Yes	Have Noticed	Yes	No	No
ID0468	100	26 - 60	Female	Higher	Employed	Yes	Have Noticed	No	No	Yes
ID0469	100	60 +	Female	Higher	Not employed Retired/studying/others	Yes	Have Noticed	Yes	Yes	Yes
ID0470	100	26 - 60	Female	Higher	Not employed Retired/studying/others	Yes	Have Noticed	Yes	Yes	No
ID0471	100	26 - 60	Male	Higher	Employed	Yes	Have Noticed	Yes	No	Yes
ID0472	100	60 +	Female	Higher	Not employed Retired/studying/others	Yes	Have Noticed	Yes	No	No
ID0473	100	18 - 25	Female	Higher	Employed	Yes	Have Noticed	Yes	Yes	No
ID0474	100	60 +	Female	Higher	Not employed Retired/studying/others	No	Have Noticed	Yes	Yes	No
ID0475	100	60 +	Male	Professional	Not employed Retired/studying/others	No	Haven't Noticed	No	No	No
ID0476	100	18 - 25	Male	Higher	Employed	No	Haven't Noticed	Yes	Yes	Yes
ID0477	100	60 +	Male	Professional	Not employed Retired/studying/others	No	Have Noticed	Yes	Yes	Yes
ID0478	100	26 - 60	Female	Primary and secondary	Employed	No	Have Noticed	Yes	No	No
ID0479	100	26 - 60	Female	Higher	Not employed Retired/studying/others	Yes	Have Noticed	Yes	No	Yes
ID0480	100	60 +	Male	Higher	Not employed Retired/studying/others	Yes	Have Noticed	Yes	Yes	Yes
ID0481	100	26 - 60	Female	Higher	Employed	Yes	Have Noticed	Yes	No	No
ID0482	100	26 - 60	Female	Higher	Not employed Retired/studying/others	Yes	Haven't Noticed	No	No	No
ID0483	100	60 +	Female	Higher	Not employed Retired/studying/others	No	Have Noticed	Yes	No	No
ID0484	100	18 - 25	Female	Higher	Not employed Retired/studying/others	No	Haven't Noticed	Yes	Yes	Yes
ID0485	100	26 - 60	Male	Higher	Not employed Retired/studying/others	No	Have Noticed	Yes	Yes	Yes
ID0486	100	60 +	Female	Higher	Not employed Retired/studying/others	Yes	Haven't Noticed	Yes	Yes	No
ID0487	100	26 - 60	Female	Higher	Not employed Retired/studying/others	Yes	Have Noticed	Yes	Yes	No
ID0488	100	26 - 60	Female	Higher	Not employed Retired/studying/others	Yes	Have Noticed	Yes	Yes	Yes
ID0489	100	26 - 60	Male	Higher	Employed	Yes	Haven't Noticed	Yes	Yes	No
ID0490	100	26 - 60	Female	Professional	Employed	Yes	Haven't Noticed	Yes	Yes	Yes
ID0491	100	26 - 60	Male	Primary and secondary	Employed	No	Have Noticed	Yes	No	No
ID0492	100	26 - 60	Male	Higher	Employed	Yes	Have Noticed	Yes	Yes	Yes
ID0493	100	26 - 60	Female	Primary and secondary	Employed	Yes	Have Noticed	No	No	No
ID0494	100	26 - 60	Female	Higher	Employed	No	Haven't Noticed	No	Yes	No
ID0495	100	60 +	Male	Higher	Not employed Retired/studying/others	Yes	Haven't Noticed	Yes	Yes	No
ID0496	100	18 - 25	Female	Higher	Employed	No	Haven't Noticed	No	No	Yes
ID0497	100	26 - 60	Female	Higher	Employed	No	Haven't Noticed	Yes	No	No
ID0498	100	26 - 60	Male	Higher	Employed	No	Have Noticed	Yes	Yes	No
ID0499	100	26 - 60	Female	Higher	Employed	No	Have Noticed	Yes	No	No
ID0500	100	26 - 60	Female	Higher	Employed	No	Haven't Noticed	No	No	No
ID0501	100	26 - 60	Male	Higher	Employed	No	Haven't Noticed	No	No	No
ID0502	100	26 - 60	Male	Professional	Not employed Retired/studying/others	No	Haven't Noticed	No	No	Yes
ID0503	100	26 - 60	Female	Higher	Not employed Retired/studying/others	Yes	Haven't Noticed	Yes	No	No
ID0504	100	26 - 60	Male	Professional	Not employed Retired/studying/others	No	Haven't Noticed	No	No	No
ID0505	100	26 - 60	Male	Higher	Employed	No	Have Noticed	Yes	No	No
ID0506	100	26 - 60	Male	Higher	Employed	No	Haven't Noticed	No	No	No
ID0507	100	18 - 25	Male	Professional	Employed	No	Haven't Noticed	No	Yes	Yes
ID0508	100	26 - 60	Male	Higher	Employed	No	Haven't Noticed	Yes	Yes	No
ID0509	100	18 - 25	Male	Higher	Employed	No	Haven't Noticed	No	No	No
ID0510	100	18 - 25	Male	Professional	Not employed Retired/studying/others	No	Haven't Noticed	No	No	No
ID0511	100	18 - 25	Male	Higher	Employed	No	Have Noticed	No	No	No
ID0512	100	26 - 60	Male	Higher	Employed	Yes	Haven't Noticed	Yes	Yes	No
ID0513	100	26 - 60	Male	Professional	Not employed Retired/studying/others	No	Haven't Noticed	Yes	No	No
ID0514	100	26 - 60	Female	Primary and secondary	Employed	No	Haven't Noticed	No	No	No
ID0515	100	26 - 60	Male	Higher	Employed	No	Haven't Noticed	Yes	No	No
ID0516	100	18 - 25	Male	Primary and secondary	Not employed Retired/studying/others	No	Haven't Noticed	Yes	No	No
ID0517	100	26 - 60	Male	Higher	Employed	No	Have Noticed	Yes	Yes	No
ID0518	100	26 - 60	Female	Higher	Not employed Retired/studying/others	No	Haven't Noticed	Yes	No	No
ID0519	100	26 - 60	Female	Higher	Employed	No	Haven't Noticed	No	No	No
ID0520	100	18 - 25	Male	Higher	Not employed Retired/studying/others	No	Have Noticed	Yes	No	No
ID0521	100	26 - 60	Male	Professional	Employed	No	Haven't Noticed	Yes	Yes	No
ID0522	100	26 - 60	Male	Higher	Employed	Yes	Have Noticed	Yes	Yes	Yes
ID0523	100	18 - 25	Male	Professional	Not employed Retired/studying/others	No	Haven't Noticed	Yes	Yes	Yes
ID0524	100	26 - 60	Male	Higher	Employed	No	Have Noticed	Yes	Yes	Yes
ID0525	100	26 - 60	Male	Higher	Not employed Retired/studying/others	Yes	Haven't Noticed	No	Yes	No
ID0526	100	26 - 60	Male	Primary and secondary	Employed	Yes	Have Noticed	Yes	No	No
ID0527	100	26 - 60	Male	Higher	Employed	No	Haven't Noticed	Yes	Yes	No
ID0528	100	26 - 60	Male	Higher	Employed	No	Have Noticed	Yes	Yes	No
ID0529	100	26 - 60	Female	Professional	Not employed Retired/studying/others	No	Haven't Noticed	Yes	Yes	No
ID0530	100	26 - 60	Female	Higher	Not employed Retired/studying/others	Yes	Haven't Noticed	No	No	No
ID0531	100	26 - 60	Male	Professional	Not employed Retired/studying/others	No	Haven't Noticed	Yes	Yes	No
ID0532	100	26 - 60	Male	Higher	Employed	No	Haven't Noticed	No	No	No
ID0533	100	60 +	Male	Higher	Not employed Retired/studying/others	Yes	Have Noticed	Yes	Yes	Yes
ID0534	100	26 - 60	Male	Higher	Employed	Yes	Have Noticed	No	Yes	Yes
ID0535	100	26 - 60	Male	Higher	Employed	No	Have Noticed	Yes	Yes	No
ID0536	100	26 - 60	Female	Higher	Employed	Yes	Have Noticed	Yes	No	Yes
ID0537	100	26 - 60	Female	Higher	Employed	Yes	Have Noticed	Yes	Yes	No
ID0538	100	26 - 60	Male	Primary and secondary	Employed	No	Have Noticed	Yes	Yes	No
ID0539	100	26 - 60	Male	Primary and secondary	Not employed Retired/studying/others	No	Haven't Noticed	Yes	Yes	No
ID0540	100	26 - 60	Male	Primary and secondary	Not employed Retired/studying/others	No	Haven't Noticed	Yes	No	No
ID0541	100	26 - 60	Male	Professional	Not employed Retired/studying/others	No	Haven't Noticed	No	Yes	Yes
ID0542	100	26 - 60	Male	Professional	Employed	No	Haven't Noticed	No	No	No
ID0543	100	26 - 60	Male	Professional	Not employed Retired/studying/others	No	Have Noticed	No	Yes	Yes
ID0544	100	26 - 60	Male	Professional	Employed	No	Haven't Noticed	No	No	No
ID0545	100	26 - 60	Male	Professional	Not employed Retired/studying/others	No	Haven't Noticed	No	Yes	No
ID0546	100	26 - 60	Female	Higher	Employed	Yes	Have Noticed	Yes	No	Yes
ID0547	100	18 - 25	Male	Primary and secondary	Employed	No	Haven't Noticed	Yes	Yes	Yes
ID0548	100	18 - 25	Female	Professional	Employed	Yes	Have Noticed	Yes	Yes	Yes
ID0549	100	60 +	Female	Higher	Not employed Retired/studying/others	Yes	Have Noticed	Yes	Yes	Yes
ID0550	100	60 +	Male	Higher	Not employed Retired/studying/others	Yes	Have Noticed	Yes	Yes	No
ID0551	100	60 +	Male	Professional	Not employed Retired/studying/others	Yes	Have Noticed	No	No	No
ID0552	100	18 - 25	Female	Higher	Not employed Retired/studying/others	No	Have Noticed	Yes	Yes	Yes
ID0553	100	18 - 25	Female	Higher	Employed	No	Have Noticed	Yes	No	No
ID0554	100	18 - 25	Female	Primary and secondary	Employed	Yes	Have Noticed	No	No	No
ID0555	100	60 +	Female	Higher	Not employed Retired/studying/others	Yes	Have Noticed	Yes	Yes	Yes
ID0556	100	18 - 25	Female	Higher	Not employed Retired/studying/others	Yes	Have Noticed	Yes	No	Yes
ID0557	100	18 - 25	Female	Primary and secondary	Not employed Retired/studying/others	Yes	Have Noticed	Yes	No	Yes
ID0558	100	18 - 25	Female	Higher	Employed	No	Haven't Noticed	No	No	No
ID0559	100	26 - 60	Female	Higher	Not employed Retired/studying/others	Yes	Haven't Noticed	Yes	Yes	Yes
ID0560	100	18 - 25	Male	Higher	Employed	Yes	Have Noticed	No	Yes	No
ID0561	100	26 - 60	Female	Higher	Employed	Yes	Haven't Noticed	Yes	Yes	Yes
ID0562	100	18 - 25	Female	Primary and secondary	Employed	Yes	Have Noticed	Yes	Yes	No
ID0563	100	26 - 60	Male	Higher	Not employed Retired/studying/others	Yes	Have Noticed	Yes	Yes	Yes
ID0564	100	18 - 25	Female	Higher	Employed	No	Haven't Noticed	Yes	Yes	No
ID0565	100	26 - 60	Female	Professional	Employed	Yes	Have Noticed	Yes	Yes	No
ID0566	100	26 - 60	Female	Primary and secondary	Not employed Retired/studying/others	Yes	Have Noticed	No	No	No
ID0567	100	26 - 60	Female	Professional	Employed	Yes	Have Noticed	Yes	Yes	No
ID0568	100	26 - 60	Male	Primary and secondary	Employed	Yes	Have Noticed	Yes	No	Yes
ID0569	100	18 - 25	Female	Primary and secondary	Employed	Yes	Have Noticed	Yes	No	No
ID0570	100	60 +	Male	Higher	Employed	Yes	Have Noticed	Yes	Yes	No
ID0571	100	18 - 25	Male	Primary and secondary	Not employed Retired/studying/others	No	Haven't Noticed	Yes	Yes	Yes
ID0572	100	26 - 60	Male	Professional	Employed	No	Haven't Noticed	Yes	Yes	Yes
ID0573	100	18 - 25	Female	Primary and secondary	Employed	Yes	Have Noticed	Yes	Yes	No
ID0574	100	60 +	Male	Higher	Not employed Retired/studying/others	No	Have Noticed	Yes	No	No
ID0575	100	60 +	Female	Higher	Not employed Retired/studying/others	Yes	Have Noticed	Yes	No	No
ID0576	100	26 - 60	Female	Primary and secondary	Not employed Retired/studying/others	Yes	Have Noticed	No	Yes	No
ID0577	100	26 - 60	Male	Primary and secondary	Employed	No	Haven't Noticed	Yes	No	No
ID0578	100	60 +	Female	Higher	Not employed Retired/studying/others	No	Have Noticed	Yes	Yes	No
ID0579	100	60 +	Female	Higher	Employed	Yes	Have Noticed	Yes	Yes	Yes
ID0580	100	26 - 60	Female	Higher	Employed	Yes	Have Noticed	Yes	No	No
ID0581	100	26 - 60	Female	Higher	Employed	No	Have Noticed	Yes	Yes	No
ID0582	100	26 - 60	Female	Higher	Not employed Retired/studying/others	Yes	Have Noticed	Yes	No	Yes
ID0583	100	26 - 60	Female	Professional	Not employed Retired/studying/others	Yes	Have Noticed	No	No	No
ID0584	100	26 - 60	Male	Primary and secondary	Employed	No	Haven't Noticed	No	No	No
ID0585	100	60 +	Female	Primary and secondary	Not employed Retired/studying/others	No	Have Noticed	No	Yes	No
ID0586	100	18 - 25	Male	Primary and secondary	Employed	No	Haven't Noticed	Yes	Yes	Yes
ID0587	100	26 - 60	Female	Professional	Employed	Yes	Haven't Noticed	No	Yes	No
ID0588	100	26 - 60	Male	Professional	Not employed Retired/studying/others	No	Have Noticed	No	No	No
